# Supplementary material for: Iron-dependent histone 3 lysine 9 demethylation controls B cell proliferation and humoral immune responses
Source: Nat Commun. 2019 Jul 3;10:2935. doi: 10.1038/s41467-019-11002-5 (PMC6610088; doi:10.1038/s41467-019-11002-5)
Supplement: Supplementary file 4 — Source Data [file 41467_2019_11002_MOESM4_ESM.xlsx]

## Sheet: Figure 1
MV titers [mIU/mL]	serum iron [µg/dl]	transferrin saturation (%)	type	sex	birth	age				Sex		MV response	type
996.872	200.913	43.1023	2	0	2002	13			male	1		low (below 200 mIU/mL)	0
2076.47	190.202	57.2735	2	0	2002	13			female	0		normal (between 200 and 800 mIU/mL)	1
3703.84	187.773	36.8036	2	0	2002	13						high (above 800 mIU/mL)	2
4621.68	187.204	52.9018	2	1	1988	27
2690.34	179.039	37.8173	2	1	1987	28
1923.33	164.265	39.6522	2	0	1983	32
2815.09	159.942	46.1089	2	0	2001	14
1876.71	152.838	31.8452	2	0	1995	20
1981.67	144.105	35.1081	2	1	2000	15
946.593	135.071	44.123	2	0	2002	13
1417.48	134.006	37.0711	2	1	2002	13
932.558	111.374	83.549	2	1	1996	19
1426.76	111.374	29.3927	2	1	2003	12
1446.13	109.17	23.7514	2	0	2000	15
1496.79	106.635	22.4468	2	0	1986	29
919.901	103.746	24.109	2	1	2003	12
2279.48	101.896	35.6146	2	0	2001	14
2298.12	100.437	26.7021	2	1	1996	19
5617.85	95.93	28.9623	2	0	2002	13
2777.3	78.4881	22.1401	2	0	1997	18
871.689	78.4881	28.7441	2	1	1999	16
1376.58	74.2358	12.5202	2	1	1997	18
3695.47	74.1277	20.6371	2	0	2003	12
2313.49	73.487	20.1872	2	0	1998	17
1820.35	68.7204	26.2589	2	0	1988	27
915.688	68.7204	19.6669	2	0	2002	13
871.199	68.7204	20.9838	2	1	2002	13
972.076	63.981	17.6633	2	0	2001	14
2210.39	61.1354	19.5027	2	0	2002	13
985.08	59.2417	17.205	2	1	1996	19
843.659	56.6859	15.1799	2	0	2002	13
1025.19	54.5024	13.7421	2	1	1997	18
1026.89	54.5024	16.9238	2	0	2002	13
1068.8	49.763	13.6131	2	1	2003	12
946.593	45.0237	12.9507	2	0	1997	18
828.808	40.2844	11.3135	2	1	2002	13
1594.75	17.4672	3.71061	2	0	1988	27
1514.13	17.4672	4.68784	2	1	2002	13
1243.49	17.4672	5.36005	2	0	2003	12
227.894	73.0594	45.6576	1	0	1985	30
227.894	54.5024	15.8448	1	0	1985	30
248.581	92.4171	30.071	1	0	1985	30
310.757	54.5024	14.053	1	0	1986	29
435.931	21.327	7.1653	1	0	1986	29
510.707	111.374	33.2403	1	1	1986	29
651.591	78.1991	22.9083	1	1	1986	29
502.964	54.5024	13.4448	1	0	1987	28
499.123	106.635	22.0399	1	0	1989	26
257.189	120.853	31.4713	1	0	1989	26
254.527	45.0237	15.0375	1	0	1996	19
538.437	49.763	14.4819	1	0	1996	19
558.128	4.36681	1.61302	1	0	1996	19
570.91	68.7204	18.7266	1	1	1996	19
399.626	49.763	14.2994	1	1	1996	19
612.234	101.896	34.0488	1	1	1996	19
467.114	113.537	23.5215	1	1	1996	19
629.404	45.0237	14.2051	1	0	1997	18
679.799	45.0237	12.7893	1	0	1997	18
591.294	45.0237	11.7634	1	0	1997	18
310.816	92.4171	25.3651	1	1	1997	18
556.885	59.2417	16.5717	1	1	1997	18
309.496	61.0463	16.5554	1	1	1997	18
792.33	30.8057	10.6381	1	1	1997	18
691.442	225.118	44.8949	1	1	1997	18
369.769	104.651	28.5079	1	0	1998	17
646.418	21.6138	8.52295	1	0	1998	17
290.594	74.1277	26.261	1	0	1998	17
552.216	39.2441	13.2063	1	0	1998	17
387.414	117.732	37.1598	1	1	1998	17
398.682	113.372	29.4575	1	1	1998	17
696.509	113.372	33.8331	1	1	1998	17
299.787	142.651	41.0382	1	0	1999	16
556.787	74.1277	21.1705	1	1	1999	16
542.299	68.7204	21.2687	1	0	2000	15
420.053	26.1627	8.05489	1	1	2000	15
625.939	194.524	30.0551	1	0	2001	14
287.714	40.2844	10.2987	1	0	2001	14
420.855	21.8341	7.96368	1	0	2001	14
398.835	106.635	33.1631	1	0	2001	14
663.889	69.7672	23.2142	1	1	2001	14
507.246	34.5821	11.4283	1	0	2002	13
609.057	54.5024	17.1574	1	0	2002	13
299.842	65.5022	17.0908	1	0	2002	13
747.238	87.6777	27.0177	1	0	2002	13
497.315	61.1354	23.7514	1	0	2002	13
709.888	129.683	43.4301	1	1	2002	13
456.278	82.8486	28.035	1	1	2002	13
303.25	40.2844	11.7476	1	1	2002	13
640.33	97.1564	32.9875	1	1	2002	13
631.245	157.205	35.1749	1	1	2002	13
474.344	17.4672	7.66956	1	1	2002	13
426.5	95.93	33.5449	1	0	2003	12
448.057	87.3362	17.3553	1	0	2003	12
411.607	21.327	6.08866	1	0	2003	12
701.528	135.174	21.6673	1	0	2003	12
348.55	104.803	21.0734	1	0	2003	12
740.109	26.2009	8.81505	1	1	2003	12
282.399	82.9384	23.3716	1	1	2003	12
775.81	82.1326	25.4183	1	1	2003	12
729.855	35.545	9.41215	1	1	2003	12
320.827	36.5297	11.4463	1	0	2004	11
415.64	34.9345	10.7605	1	1	2004	11
30.2482	27.1564	8.75943	0	1	1985	30
75.6721	30.8057	9.88923	0	1	1986	29
84.536	73.487	16.5099	0	1	1987	28
187.93	130.332	41.4354	0	1	1987	28
57.2959	18.1991	18.8364	0	0	1991	24
131.264	35.545	12.2598	0	0	1996	19
137.426	126.453	34.5244	0	1	1997	18
152.572	117.732	28.5862	0	0	1998	17
22.9921	15.6769	7.03329	0	1	1999	16
137.155	81.5721	26.8917	0	1	2000	15
20.954	22.6513	8.59336	0	0	2001	14
100.56	30.5677	9.98068	0	0	2002	13
182.171	86.4553	23.2676	0	1	2002	13
153.579	56.6859	19.118	0	1	2002	13
65.2897	29.869	10.4303	0	1	2002	13
145.456	82.9384	26.6676	0	1	2003	12

## Sheet: Figure 2
Figure 2c ELISA to detect antigen-specific antibody responses of control and iron-deficient mice immunized with DNP-FICOLL											Figure 2f and g: Flowjo to check GCB cells in response to SRBCs and DNP-KLH immunization.
	WT mice (ug/ml)				Iron-deficient mice (ug/ml)							WT mice (% of B220+IgDlow cells)			Iron-deficient mice (% of B220+IgDlow cells
Day 0	0	0	0	0	0	0	0	0			PBS	1.05	0.98	1.16	0.78	0.773	0.69
Day 7	5.83409	8.64656	8.85544	5.69602	1.32726	2.56101	2.75249	1.3347			DNP-KLH	7.28	7.02	7.5	2.66	4.2	2.2
Day 14	14.3899	10.3508	9.41605	9.15594	1.87806	2.54708	3.83528	2.51881			SRBC	16.1	11.5	12.26	2.27	5.36	4.33
Figure 2d ELISA to detect antigen-specific antibody responses of control and iron-deficient mice immunized with TNP-LPS
	WT mice (ug/ml)				Iron-deficient mice (ug/ml)
Day 0	0	0	0	0	0	0	0	0
Day 7	5.9321	7.22056	5.54016	5.53126	2.58253	2.59249	1.94444	3.02575
Day 21	6.62149	9.70056	5.77441	5.284	3.49827	4.0341	2.8233	3.72209
Figure 2e ELISA to detect antigen-specific antibody responses of control and iron-deficient mice immunized with DNP-KLH
	WT mice (ug/ml)				Iron-deficient mice (ug/ml)
Day 0	0	0	0	0	0	0	0	0
Day 7	26.6226	28.7028	38.5214	43.0046	6.48009	9.08188	12.2391	6.58344
Day 21	56.9635	38.6172	65.3346	44.5844	9.6405	15.5145	19.6992	11.3935
Day 28	240.2	273.361	181.061	151.383	60.0145	39.6649	27.9668	22.0667
Day 60	65.2109	58.9439	54.9409	48.6749	34.0524	29.3943	23.5766	12.4329

## Sheet: Figure 3
Figure 3d: ELISA to detect antigen-specific antibody responses of WT and Steap3-KO mice immunized with TNP-LPS
	WT mice (ug/ml)				Steap3-KO (ug/ml)
Day 0	0	0	0	0	0	0	0	0
Day 7	6.35875	5.43897	7.25762	6.7408	2.82354	1.81741	2.82031	1.82047
Day 21	5.58278	8.31576	8.31278	7.04679	3.19985	1.60981	2.56176	1.53073

## Sheet: Figure 4
Figure 4a: B cell proliferation was assessed by CCK8.
	Control			+DFO			+DFO+FAC			+FAC
Control	0.32	0.38	0.38	0.28	0.34	0.36	0.3	0.44	0.38	0.4	0.32	0.5
anti-CD40	1.1	1.06	0.92	0.9	0.76	0.84	0.86	0.9	1.14	0.96	0.74	0.88
anti-IgM	1.34	1.24	1.2	0.42	0.58	0.46	1.4	1.16	1.2	1.2	1.44	1.5
Lps	2.04	2.36	2.1	0.7	0.84	1	1.8	1.74	2.18	1.94	2.34	2.14
Figure 4b: B cell proliferation was assessed by [3H] thymidine incorporation.
	Control		+DFO		+DFO+FAC		+FAC
Medium	0.4257	0.4671	0.4066	0.3933	0.4664	0.3861	0.3975	0.4576
a-CD40	1.4654	1.5372	0.9828	0.8215	1.3587	1.5653	1.8453	1.5891
a-IgM	1.6656	1.4474	0.6553	0.4698	1.8951	1.7034	1.4956	1.7121
Lps	2.4193	2.2748	0.7785	0.6922	1.8784	2.0332	2.7548	2.3421
Figure 4g-i: B cell proliferation from iron-normal and iron-deficient individuals as assessed by CFSE dilution
	serum iron [µg/dl]		transferrin saturation (%)				Divided cells (% of 7AAD-)
Iron-normal-1	92.4	90.32	28.45	29.22			Iron-normal				Iron-deficient
Iron-normal-2	75.87	78.2	25.86	24.35		Unstimu.	3.37	3.22		Unstimu.	2.22	2.37
Iron-deficient-1	18.59	19.22	7.22	6.88		LPS	86.62	88.97		LPS	44.46	35.68
Iron-deficient-2	11.77	13.95	6.09	6.33		LPS+DFO	12.45	14.32		LPS+FAC	72.91	70.32

## Sheet: Figure 5
Intracellular calcium flux in control and iron-deficient (pretreated with 20 µM DFO for 2 h) resting B cells treated with Ionomycin (positive control), every 5 seconds					Intracellular calcium flux in control and iron-deficient (pretreated with 20 µM DFO for 2 h) resting B cells treated with anti-IgM, every 5 seconds
Medium	DFO				Medium	DFO
0.32625	0.274954				0.242333	0.229
0.325297	0.277079				0.27865	0.232264
0.324876	0.31698				0.245557	0.238051
0.31919	0.283907				0.270013	0.243952
0.338025	0.317192				0.245097	0.233572
0.65479	0.634537				0.502625	0.450845
0.656706	0.726501				0.530992	0.473771
0.687285	0.679304				0.523241	0.485667
0.726072	0.676887				0.489737	0.491418
0.729581	0.767498				0.531743	0.482441
0.718904	0.758646				0.523801	0.478937
0.762423	0.773685				0.501815	0.493826
0.738482	0.775246				0.517252	0.47976
0.795584	0.792104				0.502653	0.502102
0.792943	0.787746				0.500214	0.476968
0.780403	0.8474				0.4698	0.479972
0.798461	0.835471				0.472679	0.457795
0.840005	0.857566				0.460866	0.439186
0.88355	0.894358				0.453346	0.433859
0.845693	0.855162				0.424931	0.41937
0.806738	0.889587				0.429881	0.415065
0.839749	0.844271				0.378146	0.385589
0.859357	0.889417				0.412458	0.420931
0.84869	0.88047				0.381015	0.378391
0.866592	0.91915				0.397873	0.380222
0.817217	0.910336				0.402306	0.385756
0.926823	0.891199				0.373018	0.340918
0.897861	0.945844				0.362609	0.336393
0.931531	0.957545				0.385805	0.338777
0.944828	0.916829				0.35902	0.337395
0.89141	0.928688				0.341355	0.314769
0.944632	0.897945				0.364311	0.352402
0.887245	0.948496				0.341549	0.342484
0.980664	0.93588				0.339645	0.335386
0.965861	0.958141				0.323714	0.332544
0.952268	0.936526				0.323032	0.33854
0.958469	1.00655				0.330256	0.315834
0.90895	0.921016				0.35059	0.321807
0.944772	0.929071				0.342636	0.316635
0.989102	0.955908				0.319723	0.308516
0.951534	0.895056				0.313717	0.275207
0.96992	0.909938				0.321403	0.306423
0.934553	0.899415				0.312924	0.286028
0.985285	0.985781				0.300795	0.285596
0.924008	0.973332
0.926211	0.937008
0.9682	0.970605
0.963742	0.917926
0.94037	0.956109
0.950003	0.906553
0.94114	0.929711
1.00219	0.922077
0.923335	0.960909
0.965479	0.984642

## Sheet: Figure 6
RNA-seq raw data are accessible at NCBI GEO (accession number: GSE77306)
Relative expression of cyclin E1 24h post-stimulation
	Control		DFO
Medium	0.830125	1.20464	1.18567	0.932063
Anti-IgM	3.74639	5.88646	2.7391	2.52818
Lps	5.88932	7.06113	3.54848	3.01363
Relative expression of cyclin E1 24h post-stimulation
	Control		DFO
Medium	0.934198	1.07044	0.0727353	0.0144148
Anti-IgM	13.5348	15.8642	0.206899	0.375973
Lps	14.9171	16.238	0.423519	0.491002
Relative expression of cyclin E1 in B cells isolated from control or iron-deficient mice immunized with DNP-KLH
	Control		Iron-deficient
Day 0	1.01225	0.990347	0.775597	0.660461
Day 7	2.90095	2.48581	0.906451	0.783791
Day 21	2.62215	2.3855	0.941251	0.972441
Relative expression of cyclin E1 in B cells isolated from control or iron-deficient mice immunized with TNP-LPS
	Control		Iron-deficient
Day 0	1.01225	0.990347	0.775597	0.660461
Day 7	4.26333	3.84819	1.36883	1.34617
Day 21	2.98453	2.70284	1.20363	1.13482

## Sheet: Figure 7
Relative expression of cyclin E1 in IOX1-treated cells							H3K9me3 fold change near TSS of CCNE1 in control and iron-deficient B cells (site 1)
	Control		IOX1					Control		DFO
Medium	0.926813	1.07897	0.10524	0.10524			Medium	1		1.79352	1.97889
Anti-IgM	8.02245	8.05533	1.3546	1.48254			Anti-IgM	0.322071	0.204171	1.08087	1.74195
Lps	8.08891	8.52232	0.899796	0.849197			Lps	0.130627	0.131199	0.625393	0.714217
Relative expression of cyclin D2 in IOX1-treated cells							H3K9me3 fold change near TSS of CCNE1 in control and iron-deficient B cells (site 2)
	Control		IOX1					Control		DFO
Medium	0.958367	1.04344	0.742804	0.873726			Medium	1		0.716009	1.36278
Anti-IgM	16.59	17.0446	19.9438	25.202			Anti-IgM	0.247817	0.371607	0.560175	0.533422
Lps	9.43515	9.88024	12.1146	8.55739			Lps	0.199851	0.222303	0.632834	0.803294
							H3K9me2 fold change near TSS of CCNE1 in control and iron-deficient B cells (site 1)
								Control		DFO
ChIP-seq raw data are accessible at NCBI GEO (accession number: GSE131716)								1		1.79352	1.97889
							Anti-IgM	0.322071	0.204171	1.08087	1.74195
							Lps	0.130627	0.131199	0.625393	0.714217
							H3K9me2 fold change near TSS of CCNE1 in control and iron-deficient B cells (site 2)
								Control		DFO
							Medium	1		2.20525	2.12659
							Anti-IgM	0.370206	0.333025	2.25816	2.30242
							Lps	0.125527	0.157342	0.384694	0.38595

## Sheet: Figure 8
H3K9me3 fold change near TSS of CCNE1 in Triple-KD B cells (site 1)
	Control		DFO
Medium	1		1.5655	2.08439
Anti-IgM	0.311444	0.386314	0.490569	0.583793
Lps	0.506112	0.648927	0.856165	0.943151
H3K9me3 fold change near TSS of CCNE1 in Triple-KD B cells (site 2)
	Control		DFO
Medium	1		1.33083	1.85
Anti-IgM	0.378469	0.342921	0.645786	0.596886
Lps	0.295274	0.31869	0.415137	0.472426
H3K9me2 fold change near TSS of CCNE1 in Triple-KD B cells (site 1)
	Control		DFO
Medium	1		0.804159	0.828029
Anti-IgM	0.165258	0.123389	0.638242	0.691152
Lps	0.122943	0.136461	0.258084	0.382203
H3K9me2 fold change near TSS of CCNE1 in Triple-KD B cells (site 2)
	Control		DFO
Medium	1		1.02655	1.15934
Anti-IgM	0.338878	0.389512	1.84552	1.42684
Lps	0.469373	0.494351	0.601385	0.631678

## Sheet: Figure S1-1
24 Mg [ ppm ]	44 Ca [ ppm ]	55 Mn [ ppb ]	65 Cu [ ppb ]	66 Zn [ ppm ]	Age	MV titers [mIU/mL]
15.8	65.1	1.9	859.1	0.7	≥10	1243.49
22.5	83.8	24.5	638.9	1	≥10	3703.84
14.49	78.775	31.731	1811.94	0.746	≥10	1594.75
17.156	84.639	4.967	1024.81	0.801	≥10	759.42
18.565	81.649	16.994	704.811	0.926	≥10	1876.71
21.4	82.4	2.6	664.2	1.1	≥10	2298.12
16.892	81.678	2.53	749.46	0.823	≥10	467.114
20.379	90.568	2.171	1012.22	0.989	≥10	2690.34
15.324	72.975	2.84	602.194	1.008	≥10	631.245
19.108	52.355	6.03	952.17	1.049	≥10	740.109
21.2	93	3.2	1300.8	0.9	≥10	496.841
18.5	80.7	10	810.9	0.8	≥10	287.714
15.3	70.1	2.7	628.2	0.7	≥10	2279.48
18	87.5	2.9	863	0.9	≥10	1026.89
19.1	104.2	8.8	693.1	0.8	≥10	972.076
12.411	73.586	2.477	745.314	0.93	≥10	946.593
16.7	81.865	2.422	655.011	0.783	≥10	542.299
15.225	78.206	20.244	874.193	0.706	≥10	871.199
16.409	76.977	2.926	890.424	0.806	≥10	282.399
17.1	80.1	2.3	850.1	0.8	≥10	640.33
17.4	82.6	2.8	944	0.7	≥10	411.607
14.7	74.8	2.6	755.5	0.9	≥10	1426.76
14.57	62.95	2.768	699.708	0.878	≥10	1417.48
20.216	102.035	4.318	866.479	1.441	≥10	775.81
17.1	72.9	3.9	699.2	0.9	≥10	1923.33
23.5	136.3	2.7	1318.5	1.1	≥10	442.342
16.717	77.7	4.695	1006.3	1.146	≥10	1318.16
24.339	96.192	21.941	1202.74	0.852	≥10	1503.14
19.8	84.9	2.7	1311.7	0.9	≥10	1874.91
25.6	115	2.5	1613.9	1.1	≥10	6885.41
11	53.8	2.2	735.2	0.6	≥10	1488.91
17.8	69.9	2.9	1007.8	0.7	≥10	1400.38
13.607	62.775	2.625	784.083	0.694	≥10	617.291
16.6	96.2	4.3	1027.8	0.9	≥10	1820.34
16.1	79.9	3.1	1192	0.8	≥10	5774.46
18.5	75	2.6	889.9	0.8	≥10	827.443
15.861	82.093	12.917	989.792	1.014	≥10	1622.65
20	79.1	2.5	790.6	0.9	≥10	4255.95
19.5	83.7	5.6	1096.6	1.1	≥10	1411.44
10.32	48.879	1.927	825.618	0.544	≥10	768.333
19.6	83.9	2.1	930.8	0.9	≥10	1292.52
17.264	82.778	2.811	1725.71	0.759	≥10	8346.35
17.5	82.2	3	936.8	0.8	≥10	1400.1
16.165	78.823	3.641	896.549	0.749	≥10	2348
15.735	66.667	2.569	952.986	0.784	≥10	825.444
18.9	86.1	3.4	940.3	1.2	＜10	601.335
22.9	102	5.6	805.3	1	＜10	684.162
23.105	75.161	3.035	1142	1.42	＜10	207.702
32.7	69.9	3.8	889.3	0.8	＜10	372.476
16.353	60.988	11.438	1266.63	0.771	＜10	2133.28
21.3	80.2	4.7	1045.2	0.8	＜10	1135.41
20.1	63.4	2.9	853.4	0.7	＜10	672.995
25.827	56.114	6.467	1434.87	0.686	＜10	6885.41
24.281	106.543	8.48	1254.99	0.882	＜10	4067.1
17.5	80.9	2.5	1134.9	0.7	＜10	961.426
18.3	31.2	3.1	1216.7	0.7	＜10	2884.23
24	112.4	4.8	1252.1	1.2	＜10	1203.78
14.8	67.8	7.3	389.8	0.7	＜10	773.408
18.12	85.977	2.728	866.85	0.79	＜10	1471.48
19.5	87.5	3.7	1015.9	1.1	＜10	3802.96
22.7	105.6	3.6	1354.9	1	＜10	1352
19.2	86.5	2	1570.8	0.8	＜10	7018.64
17.649	83.416	2.76	1106.53	1.533	＜10	1110.9
16.283	85.971	5.212	1039.73	0.734	＜10	3222.15
19.016	88.354	4.544	1116.71	1.404	＜10	4502.24
18.945	90.449	3.261	936.901	0.877	＜10	2160.53
17.868	91.765	3.955	999.101	0.907	＜10	3814.04
18.812	84.869	3.127	1067.8	0.833	＜10	686.974
19.9	91	2.8	1033.8	1.1	＜10	2852.05
18.9	91.1	6.2	986.5	1	＜10	2044.05
20.8	96.5	4.1	1319	0.8	＜10	944.539
16.489	89.442	3.849	1187.55	1.058	＜10	1701.45
17.365	82.091	3.234	933.705	0.95	＜10	1546.46
20.8	89.3	2.8	683.2	0.9	＜10	1125.09
19.581	83.467	2.799	927.563	0.942	＜10	953.063
18.688	81.35	3.17	821.953	0.822	＜10	2810.44
20.2	78.9	2.9	1471.3	1	＜10	3436.23
19.57	88.517	4.458	841.025	1.093	＜10	2261.59
19.755	99.181	2.815	906.713	1.095	＜10	723.921
17.4	78.8	3.1	704.9	1.2	＜10	2323.05
16.398	78.062	21.957	737.957	6.356	＜10	1700.83
19.8	100.2	3.5	1132.3	1.1	＜10	1954.15
16.9	75.7	3	671.8	0.7	＜10	902.4
17.069	92.53	2.892	956.849	1.163	＜10	3048.16
21.581	87.109	3.402	1127.74	0.851	＜10	2191.4
26.424	147.783	9.143	1503.36	1.417	＜10	1650.04
18.172	73.683	4.424	751.297	0.941	＜10	1700.99
14.872	75.745	7.896	906.293	0.746	＜10	644.407
19.4	83.7	3.2	827.4	0.8	＜10	1595.05
16.161	81.303	4.005	723.699	0.779	＜10	1595.05
14.265	73.113	5.151	784.397	0.974	＜10	1688.06
14.972	76.858	3.292	615.57	0.859	＜10	643.251
15.7	77.9	2.4	644.7	0.9	＜10	3887.28
17.042	82.091	5.538	774.766	0.833	＜10	1580.19
21.816	82.975	5.142	1242.08	0.96	＜10	1138.15
18.4	83	13.7	1072.5	1	＜10	1904.11
16.193	77.046	6.754	1210.27	0.676	＜10	2466.48

## Sheet: Figure S1-2
VitD [ng/ml]	MV titiers [mIU/mL]	serum iron [ug/dL]	Age			VitD [ng/ml]	MV titiers [mIU/mL]	serum iron [ug/dL]	Age
33.4002	2261.59	40.2844	＜10			18.278	287.714	45.0237	≥10
31.837	773.408	45.0237	＜10			7.87389	2279.48	40.2844	≥10
9.23669	1471.48	11.8483	＜10			6.51078	747.238	101.896	≥10
34.8295	3802.96	40.2844	＜10			8.29004	1026.89	87.6777	≥10
68.1267	1352	45.0237	＜10			7.03375	972.076	68.7204	≥10
58.7879	7018.64	11.8483	＜10			9.30257	828.808	63.981	≥10
52.0649	1110.9	35.545	＜10			5.77851	946.593	40.2844	≥10
22.282	3222.15	30.8057	＜10			5.10508	542.299	135.071	≥10
16.2119	4502.24	30.8057	＜10			7.3062	871.199	68.7204	≥10
32.0285	1896.71	40.2844	＜10			20.4432	282.399	82.9384	≥10
20.1919	2160.53	45.0237	＜10			7.19632	640.33	97.1564	≥10
23.3987	4318.66	35.545	＜10			10.2631	411.607	21.327	≥10
26.7408	3814.04	45.0237	＜10			9.63732	1426.76	35.545	≥10
33.6008	686.974	30.8057	＜10			12.3324	1446.13	109.17	≥10
30.5278	2852.05	68.7204	＜10			6.71652	759.42	70.6343	≥10
45.6019	2044.05	68.7204	＜10			8.29004	1876.71	152.838	≥10
19.4545	944.539	2.36967	＜10			10.192	2298.12	100.437	≥10
22.0105	1701.45	78.1991	＜10			11.8463	467.114	113.537	≥10
34.0055	1546.46	49.763	＜10			9.30257	2690.34	179.039	≥10
64.0509	1125.09	30.8057	＜10			14.7246	1376.58	74.2358	≥10
31.2694	953.063	158.768	＜10			18.5082	1594.75	17.4672	≥10
27.2296	2810.44	30.8057	＜10			10.551	775.81	82.1326	≥10
45.3288	3436.23	30.8057	＜10			5.5477	1417.48	134.006	≥10
24.2696	617.291	13.1004	＜10			5.10508	1923.33	164.265	≥10
30.5278	1820.34	52.4017	＜10			20.6973	15347.7	82.1326	≥10
28.7471	8346.35	17.4672	＜10			26.9028	2909.28	56.196	≥10
16.6293	5774.46	122.271	＜10			12.4149	723.921	69.1643	≥10
35.4604	4255.95	34.9345	＜10			10.3345	2323.05	155.62	≥10
29.6247	1411.44	57.6252	＜10			23.976	1700.83	60.5187	≥10
36.9769	768.333	39.3013	＜10			15.0125	1954.15	64.8415	≥10
20.3172	1292.52	20.7345	＜10			12.4979	902.4	82.1326	≥10
19.3339	1400.1	56.7686	＜10			20.6973	3048.16	134.006	≥10
26.2603	2348	52.4017	＜10			34.8458	3677.21	42.2582	≥10
16.4195	825.444	69.869	＜10			30.806	1226.24	32.7795	≥10
21.8759	601.335	65.5022	＜10			48.9052	6892.89	42.2582	≥10
23.5418	1318.16	82.9694	＜10			71.7031	985.144	28.0402	≥10
10.8452	1488.91	61.1354	＜10			62.3643	3096.4	65.9549	≥10
45.8766	2191.4	34.5821	＜10			37.5819	4376.48	65.9549	≥10
19.5757	1650.04	501.441	＜10			67.6272	1770.96	5.2261	≥10
17.7134	1700.99	82.1326	＜10			34.8458	2034.78	81.0555	≥10
39.2567	644.407	237.752	＜10			30.806	4192.9	52.6195	≥10
39.0225	1595.05	237.752	＜10			48.9052	3688.29	33.6621	≥10
28.9206	1595.05	47.5504	＜10			71.7031	561.219	161.624	≥10
26.7408	1688.06	34.5821	＜10			62.3643	2726.3	33.6621	≥10
32.0285	1904.11	82.1326	＜10			23.7683	1918.3	33.6621	≥10
48.4284	2466.48	56.196	＜10			26.9751	818.784	33.8901	≥10
17.8251	643.251	69.1643	＜10			30.3172	1788.98	43.3687	≥10
19.8202	3887.28	155.62	＜10			37.1772	1633.98	29.1507	≥10
49.6098	1580.19	60.5187	＜10			28.3375	1212.62	67.0654	≥10
18.5082	1138.15	64.8415	＜10			46.4367	1040.59	48.1081	≥10
31.3926	2171.7	70.3556	＜10			69.2346	2897.96	29.1507	≥10
19.2748	1072.18	4.00492	＜10			59.8958	3523.76	13.6127	≥10
38.1058	1829.09	79.8343	＜10			53.1728	3901.57	42.0487	≥10
32.2701	1674.1	51.3983	＜10			23.3899	1198.43	46.788	≥10
39.6223	2938.08	32.4409	＜10			17.3198	3309.68	13.6127	≥10
22.9626	1080.71	160.403	＜10			33.1363	4589.76	37.3093	≥10
21.9793	1252.74	32.4409	＜10			23.1184	1984.24	32.57	≥10
						35.1134	2248.06	28.0402	≥10
						65.1587	4406.19	37.5189	≥10
